# Supplementary material for: Efficient Photodegradation of Thiocyanate Ions in Mining Wastewater Using a ZnO-BiOI Heterojunction
Source: Materials (Basel). 2024 Aug 2;17(15):3832. doi: 10.3390/ma17153832 (PMC11313042; doi:10.3390/ma17153832)
Supplement: Supplementary file 1 [file materials-17-03832-s001.zip]

Archive with 1 entries (1 files):
- materials-3075940-supplementary.pdf
